# Supplementary material for: Rapid visual categorization is not guided by early salience-based selection
Source: PLoS One. 2019 Oct 24;14(10):e0224306. doi: 10.1371/journal.pone.0224306 (PMC6812801; doi:10.1371/journal.pone.0224306)
Supplement: S1 File — Mean accuracy values for 17 human subjects and 3 saliency algorithms. Values are aggregated over different percentages of object within the parafovea region (between 10% and 100% of target by area). (ZIP) [file pone.0224306.s002.zip]

Archive with 5 entries (4 files):
- data/
- data/README
- data/saliency_full_images.csv
- data/human_full_images.csv
- data/human_cropped_images.csv
