# Supplementary material for: Rapid visual categorization is not guided by early salience-based selection
Source: PLoS One. 2019 Oct 24;14(10):e0224306. doi: 10.1371/journal.pone.0224306 (PMC6812801; doi:10.1371/journal.pone.0224306)
Supplement: S1 File — Mean accuracy values for 17 human subjects and 3 saliency algorithms. Values are aggregated over different percentages of object within the parafovea region (between 10% and 100% of target by area). (ZIP) [file pone.0224306.s002.zip › data/README]

Experiment data files

Each csv file contains average response accuracy of human subjects or saliency algorithms depending on the percentage of the target within the parafovea region (between 10 and 100%).

human_full_images.csv - data used to build a plot in Fig 8A of human accuracy in "Full image" experimental condition.
human_cropped_images.csv - data used to build a plot in Fig 8B of human accuracy in "Cropped image" experimental condition.
saliency_full_images.csv - data used to build a plot in Fig 8C of top-3 saliency algorithm accuracy in "Full image" experimental condition.
