# Supplementary material for: Rapid visual categorization is not guided by early salience-based selection
Source: PLoS One. 2019 Oct 24;14(10):e0224306. doi: 10.1371/journal.pone.0224306 (PMC6812801; doi:10.1371/journal.pone.0224306)
Supplement: S1 File — Mean accuracy values for 17 human subjects and 3 saliency algorithms. Values are aggregated over different percentages of object within the parafovea region (between 10% and 100% of target by area). (ZIP) [file pone.0224306.s002.zip › data/saliency_full_images.csv]

	10	20	30	40	50	60	70	80	90	100
oSALICON	0.69231	0.71429	0.96429	0.95495	0.91045	0.90769	0.89785	0.90798	0.85	0.7931
DeepGaze II	0.61538	0.57143	0.98214	0.89189	0.89552	0.93846	0.84409	0.90184	0.88	0.77011
SAM-ResNet	0.53846	0.5	0.94643	0.95495	0.91791	0.93077	0.92473	0.92638	0.88	0.89655
