# Supplementary material for: Rapid visual categorization is not guided by early salience-based selection
Source: PLoS One. 2019 Oct 24;14(10):e0224306. doi: 10.1371/journal.pone.0224306 (PMC6812801; doi:10.1371/journal.pone.0224306)
Supplement: S1 File — Mean accuracy values for 17 human subjects and 3 saliency algorithms. Values are aggregated over different percentages of object within the parafovea region (between 10% and 100% of target by area). (ZIP) [file pone.0224306.s002.zip › data/human_full_images.csv]

	10	20	30	40	50	60	70	80	90	100
subject1	0.66667	0.42857	0.96154	0.92647	0.89706	0.95385	0.88764	0.94521	0.95349	0.90385
subject2	0.66667	0.625	0.88462	0.95	0.94595	0.96226	0.91463	0.95122	0.96552	0.875
subject3	0.75	0.71429	0.79412	0.88679	0.89552	0.84746	0.84091	0.83333	0.83673	0.57143
subject4	0.83333	1	0.93548	0.93478	0.94118	0.9322	0.94231	0.97727	0.95556	0.88636
subject5	1	0.71429	1	0.98113	0.97101	0.95946	0.97895	0.98684	1	0.89474
subject6	0.5	0.33333	0.84375	0.95918	0.92754	0.88235	0.93617	0.9625	0.93182	0.80851
subject7	0.77778	0.83333	0.95833	1	0.94286	0.95588	0.97826	0.97647	0.97727	0.93478
subject8	0.75	0.5	0.92857	0.96226	0.97101	0.98214	0.92222	0.9881	1	0.96364
subject9	0.25	0.7	0.92593	0.94828	0.98571	0.95385	0.98	1	0.97959	0.91111
subject10	0.71429	0.5	0.89286	0.93878	0.96875	1	0.9619	1	0.96154	0.82927
subject11	0.83333	1	1	1	0.97059	0.94915	0.98077	0.96591	0.95556	0.93182
subject12	0.5	0.28571	0.9697	0.9	0.90476	0.89831	0.96809	0.94667	0.92727	0.93023
subject13	0.4	0.28571	0.76667	0.92157	0.87692	0.80556	0.85393	0.82353	0.8	0.58333
subject14	0.66667	0.375	0.8	0.875	0.72581	0.69444	0.69811	0.68493	0.80435	0.73333
subject15	0.71429	0.66667	0.84375	0.88333	0.96226	0.90769	0.90816	0.9625	0.94118	0.86047
subject16	0.625	0.4	0.77778	0.94545	1	0.95714	0.91753	0.975	0.93617	0.90476
subject17	0.57143	0	0.64	0.71429	0.78571	0.61667	0.73684	0.68831	0.70213	0.64815
