# Supplementary material for: Rapid visual categorization is not guided by early salience-based selection
Source: PLoS One. 2019 Oct 24;14(10):e0224306. doi: 10.1371/journal.pone.0224306 (PMC6812801; doi:10.1371/journal.pone.0224306)
Supplement: S1 File — Mean accuracy values for 17 human subjects and 3 saliency algorithms. Values are aggregated over different percentages of object within the parafovea region (between 10% and 100% of target by area). (ZIP) [file pone.0224306.s002.zip › data/human_cropped_images.csv]

	10	20	30	40	50	60	70	80	90	100
subject1	n/a	0.4	0.80357	0.87963	0.88722	0.85385	0.88108	0.92638	0.9	0.90588
subject2	n/a	0.4	0.73214	0.88889	0.86466	0.8	0.84865	0.90798	0.93	0.88235
subject3	n/a	0.4	0.76786	0.78704	0.78195	0.75385	0.78378	0.76074	0.84	0.72941
subject4	n/a	0.5	0.71429	0.77778	0.86466	0.85385	0.87027	0.93252	0.94	0.88235
subject5	n/a	0.8	0.96429	0.89815	0.94737	0.91538	0.92432	0.95706	0.98	0.92941
subject6	n/a	0.2	0.69643	0.81481	0.83459	0.82308	0.83784	0.86503	0.94	0.77647
subject7	n/a	0.6	0.80357	0.90741	0.90977	0.86923	0.9027	0.90184	0.94	0.92941
subject8	n/a	0.3	0.80357	0.85185	0.93233	0.93846	0.89189	0.95092	0.96	0.92941
subject9	n/a	0.7	0.78571	0.88889	0.93985	0.90769	0.90761	0.95706	0.95	0.90588
subject10	n/a	0.4	0.71429	0.80556	0.7803	0.83846	0.88587	0.92638	0.95	0.87059
subject11	n/a	0.8	0.89286	0.91667	0.93939	0.93077	0.94536	0.96319	0.9697	0.95181
subject12	n/a	0.5	0.89091	0.91589	0.94697	0.91406	0.93923	0.96296	0.94949	0.91566
subject13	n/a	0.2	0.65455	0.75238	0.73846	0.71774	0.76796	0.79618	0.80412	0.69512
subject14	n/a	0.2	0.61818	0.70297	0.52033	0.58333	0.62069	0.63816	0.70213	0.56962
subject15	n/a	0.33333	0.76364	0.76667	0.7686	0.78761	0.84472	0.86014	0.91954	0.81944
subject16	n/a	0.33333	0.52174	0.72289	0.76531	0.77551	0.7972	0.86614	0.84615	0.83333
subject17	n/a	0	0.32258	0.49057	0.53968	0.45714	0.56044	0.5814	0.66038	0.625
